# Supplementary material for: Affinities of the fern genus Ptisana (Marattiaceae) in the Solomon Islands, with descriptions of two new species
Source: PhytoKeys. 2020 Dec 10;170:1–23. doi: 10.3897/phytokeys.170.59471 (PMC7746669; doi:10.3897/phytokeys.170.59471)
Supplement: XML Treatment for Ptisana ambulans [file phytokeys.170.59471-treatment1.xml]

<!DOCTYPE tp:taxon-treatment
  PUBLIC "-//TaxonX//DTD Taxonomic Treatment Publishing DTD v0 20100105//EN" "tax-treatment-NSO.dtd">
<tp:taxon-treatment xmlns:tp="http://www.plazi.org/taxpub"><tp:treatment-meta><kwd-group><label>Taxon classification</label><kwd><named-content xmlns:xlink="http://www.w3.org/1999/xlink" content-type="kingdom">Plantae</named-content></kwd><kwd><named-content xmlns:xlink="http://www.w3.org/1999/xlink" content-type="order">Marattiales</named-content></kwd><kwd><named-content xmlns:xlink="http://www.w3.org/1999/xlink" content-type="family">Marattiaceae</named-content></kwd></kwd-group><mixed-citation publication-type="journal"><person-group><name><surname>Murdock</surname><given-names>Andrew G.</given-names></name><name><surname>Chen</surname><given-names>Cheng-Wei</given-names></name><name><surname>Huang</surname><given-names>Yao-Moan</given-names></name><name><surname>Glenny</surname><given-names>David</given-names></name></person-group><article-title>Affinities of the fern genus <italic><tp:taxon-name><tp:taxon-name-part taxon-name-part-type="genus" reg="Ptisana">Ptisana</tp:taxon-name-part></tp:taxon-name></italic> (<tp:taxon-name><tp:taxon-name-part taxon-name-part-type="family">Marattiaceae</tp:taxon-name-part></tp:taxon-name>) in the Solomon Islands, with descriptions of two new species</article-title><source>PhytoKeys</source><day>10</day><month>12</month><year>2020</year><volume>170</volume><fpage>1</fpage><lpage>23</lpage><pub-id pub-id-type="doi">10.3897/phytokeys.170.59471</pub-id></mixed-citation></tp:treatment-meta><tp:nomenclature><tp:taxon-name><object-id xmlns:xlink="http://www.w3.org/1999/xlink" content-type="arpha" xlink:type="simple">75559201-8109-5B24-B4E9-07B90D57F0AB</object-id>
              
              <tp:taxon-name-part taxon-name-part-type="genus" reg="Ptisana">Ptisana</tp:taxon-name-part>
              <tp:taxon-name-part taxon-name-part-type="species" reg="ambulans">ambulans</tp:taxon-name-part>
              <object-id xmlns:xlink="http://www.w3.org/1999/xlink" content-type="ipni" xlink:type="simple">urn:lsid:ipni.org:names:77213329-1</object-id>
            </tp:taxon-name><tp:taxon-authority>Murdock &amp; C.W. Chen</tp:taxon-authority><tp:taxon-status xmlns:xlink="http://www.w3.org/1999/xlink" xlink:type="simple">sp. nov.</tp:taxon-status><xref ref-type="fig" rid="F3">Figures 3</xref><xref ref-type="fig" rid="F6">, 6A, F</xref></tp:nomenclature><tp:treatment-sec sec-type="material" id="SECID0EIRAE"><title>Type.</title><p><bold>Solomon Islands.</bold> Vahole, New Georgia Island, Western Province, Solomon Islands. Under forest. 250–350 m. 28 Sep 2012. C.-W. Chen &amp; T.-C. Hsu SITW00629. <bold><italic>Holotype</italic></bold>: BSIP. <bold><italic>Isotypes</italic></bold>: TAIF [421080], TNM.</p></tp:treatment-sec><tp:treatment-sec sec-type="diagnosis" id="SECID0EWRAE"><title>Diagnosis.</title><p>Differs from <italic><tp:taxon-name><tp:taxon-name-part taxon-name-part-type="genus" reg="Ptisana">Ptisana</tp:taxon-name-part> <tp:taxon-name-part taxon-name-part-type="species" reg="decipiens">decipiens</tp:taxon-name-part></tp:taxon-name></italic> in having costae without prominent wings, nearly marginal synangia; ultimate segments ovate (versus elliptic to oblong), veins tightly spaced (ca. 0.8 mm, compared to 1.3 mm in <italic><tp:taxon-name><tp:taxon-name-part taxon-name-part-type="genus" reg="Ptisana">P.</tp:taxon-name-part> <tp:taxon-name-part taxon-name-part-type="species" reg="decipiens">decipiens</tp:taxon-name-part></tp:taxon-name></italic>), lamina thick, margins entire, serrated only at apex, revolute when dry, apex abruptly acuminate, uniseriate hairs subtending synangia.</p></tp:treatment-sec><tp:treatment-sec sec-type="description" id="SECID0EQSAE"><title>Description.</title><p>Fronds 3-pinnate, up to 2.5 m long. Stipe circular in cross-section (stipe coloration and indument not observed). Fronds bearing 3 pairs of similarly sized pinnae on mature fronds, the terminal pair forking dichotomously at the frond apex, each pinna up to 1 m long. Swollen pulvini present at the base of all segments, green, smooth. Ultimate segments 6.5–8 cm long × 1.3–1.5 cm wide, oblong with abruptly acuminate apices (Fig, 6F); pinnule costulae slightly zigzagging and wingless (Fig. <xref ref-type="fig" rid="F3">3A, B</xref>). Laminae dark green above, pale whitish-green below, thick and coriaceous, with occasional brown-orange scales abaxially along veins and midribs (Fig. <xref ref-type="fig" rid="F3">3C, D</xref>). Veins free, ca. 0.8 mm apart, rarely dividing once near the midrib (Fig. <xref ref-type="fig" rid="F6">6A</xref>). Leaf margin entire, serrate only at apex, slightly revolute when dried. Synangia green when immature, brown after opening, one per vein, nearly marginal, set back from leaf margin by ca. 1 mm, ca. 1.5 mm long × 0.8 mm wide, 10–14 locules per synangium (Fig. <xref ref-type="fig" rid="F3">3C</xref>), receptacles bearing short, uniseriate hairs.</p><fig id="F3" position="float" orientation="portrait"><object-id xmlns:xlink="http://www.w3.org/1999/xlink" content-type="doi" xlink:type="simple">10.3897/phytokeys.170.59471.figure3</object-id><object-id xmlns:xlink="http://www.w3.org/1999/xlink" content-type="arpha" xlink:type="simple">8051FA65-A106-50BC-AEA8-983B67466A81</object-id><object-id xmlns:xlink="http://www.w3.org/1999/xlink" content-type="doi" xlink:type="simple">10.3897/phytokeys.170.59471.figure3</object-id><label>Figure 3.</label><caption><p><italic><tp:taxon-name><tp:taxon-name-part taxon-name-part-type="genus" reg="Ptisana">Ptisana</tp:taxon-name-part> <tp:taxon-name-part taxon-name-part-type="species" reg="ambulans">ambulans</tp:taxon-name-part></tp:taxon-name></italic>: <bold>A</bold> type specimen <bold>B</bold> live plant of type collection <bold>C</bold> abaxial surface of ultimate segment <bold>D</bold> segment attachment points and terminus of the costa. Photos: C.-W. Chen.</p></caption><graphic xmlns:xlink="http://www.w3.org/1999/xlink" xlink:href="phytokeys-170-001-g003.jpg" position="float" orientation="portrait" xlink:type="simple" id="oo_485321.jpg"><uri content-type="original_file" xlink:type="simple">https://binary.pensoft.net/fig/485321</uri></graphic></fig></tp:treatment-sec><tp:treatment-sec sec-type="etymology" id="SECID0EPUAE"><title>Etymology.</title><p>The epithet <italic><tp:taxon-name><tp:taxon-name-part taxon-name-part-type="genus" reg="Ptisana"/><tp:taxon-name-part taxon-name-part-type="species" reg="ambulans">ambulans</tp:taxon-name-part></tp:taxon-name></italic> (walking) refers to the wingless costae.</p></tp:treatment-sec><tp:treatment-sec sec-type="material" id="SECID0E5UAE"><title>Selected specimens examined.</title><p>Only known with certainty from one collection from New Georgia (see type above).</p></tp:treatment-sec><tp:treatment-sec sec-type="habitat" id="SECID0EDVAE"><title>Habitat and distribution.</title><p>Low elevation forest. Altitude range: 250–350 m. Only known with certainty from one population. Solomon Islands (New Georgia).</p></tp:treatment-sec><tp:treatment-sec sec-type="Preliminary conservation assessment" id="SECID0EIVAE"><title>Preliminary conservation assessment.</title><p>There is currently only one collection and observation of this species, but this is likely due to its similarity to the more widespread <italic><tp:taxon-name><tp:taxon-name-part taxon-name-part-type="genus" reg="Ptisana">P.</tp:taxon-name-part> <tp:taxon-name-part taxon-name-part-type="species" reg="decipiens">decipiens</tp:taxon-name-part></tp:taxon-name></italic>, and consequent under-collection. It is currently considered Data Deficient (<abbrev xmlns:xlink="http://www.w3.org/1999/xlink" xlink:title="Data Deficient" id="ABBRID0EYVAE" xlink:type="simple">DD</abbrev>) based on <xref ref-type="bibr" rid="B11">IUCN (2012)</xref>.</p></tp:treatment-sec><tp:treatment-sec sec-type="notes" id="SECID0EAWAE"><title>Note.</title><p>In the field, this species was thought to be an atypical form of <italic><tp:taxon-name><tp:taxon-name-part taxon-name-part-type="genus" reg="Ptisana">P.</tp:taxon-name-part> <tp:taxon-name-part taxon-name-part-type="species" reg="decipiens">decipiens</tp:taxon-name-part></tp:taxon-name></italic>, but further examination found that both morphology and sequence data are clearly distinct, and no intermediates have been found. The presence of uniseriate hairs on the receptacle in <italic><tp:taxon-name><tp:taxon-name-part taxon-name-part-type="genus" reg="Ptisana">P.</tp:taxon-name-part> <tp:taxon-name-part taxon-name-part-type="species" reg="ambulans">ambulans</tp:taxon-name-part></tp:taxon-name></italic> is a character that is common in <italic><tp:taxon-name><tp:taxon-name-part taxon-name-part-type="genus" reg="Ptisana">Ptisana</tp:taxon-name-part></tp:taxon-name></italic> but notably absent in <italic><tp:taxon-name><tp:taxon-name-part taxon-name-part-type="genus" reg="Ptisana">P.</tp:taxon-name-part> <tp:taxon-name-part taxon-name-part-type="species" reg="decipiens">decipiens</tp:taxon-name-part></tp:taxon-name></italic>. The rigid, thickened laminae with tightly spaced veins are reminiscent of <italic><tp:taxon-name><tp:taxon-name-part taxon-name-part-type="genus" reg="Ptisana">P.</tp:taxon-name-part> <tp:taxon-name-part taxon-name-part-type="species" reg="rigida">rigida</tp:taxon-name-part></tp:taxon-name></italic> (Alderw.) Murdock, a highland species from West Papua. Together with the fact that the DNA sequences from this taxon contain unique autapomorphies, we consider this taxon sufficiently distinctive to recognize as a species. However, due to the available characters apparent on the one collection, the description here is limited and further observation is needed to supplement our understanding of this species. Examination of other collections from the Solomon Islands and Papua New Guinea have so far found no other collections of this wingless species, but we anticipate that the range likely extends beyond New Georgia.</p></tp:treatment-sec><tp:treatment-sec><!--Section generated to contain objects referenced in tp:taxon-treatment.--><fig id="F6" position="float" orientation="portrait"><object-id xmlns:xlink="http://www.w3.org/1999/xlink" content-type="doi" xlink:type="simple">10.3897/phytokeys.170.59471.figure6</object-id><object-id xmlns:xlink="http://www.w3.org/1999/xlink" content-type="arpha" xlink:type="simple">1679A779-243A-5329-919F-47354F513C4E</object-id><object-id xmlns:xlink="http://www.w3.org/1999/xlink" content-type="doi" xlink:type="simple">10.3897/phytokeys.170.59471.figure6</object-id><label>Figure 6.</label><caption><p>Comparison of venation and margins (<bold>A–E</bold>) and apices of ultimate segments (<bold>F, G</bold>) of the <italic><tp:taxon-name><tp:taxon-name-part taxon-name-part-type="genus" reg="Ptisana">Ptisana</tp:taxon-name-part></tp:taxon-name></italic> species in the Solomon Islands <bold>A, F</bold><italic><tp:taxon-name><tp:taxon-name-part taxon-name-part-type="genus" reg="Ptisana">P.</tp:taxon-name-part> <tp:taxon-name-part taxon-name-part-type="species" reg="ambulans">ambulans</tp:taxon-name-part></tp:taxon-name></italic><bold>B, G</bold><tp:taxon-name><tp:taxon-name-part taxon-name-part-type="genus" reg="Ptisana">P.</tp:taxon-name-part> <tp:taxon-name-part taxon-name-part-type="species" reg="decipiens">decipiens</tp:taxon-name-part> <tp:taxon-name-part taxon-name-part-type="infraspecific-rank">var.</tp:taxon-name-part> <tp:taxon-name-part taxon-name-part-type="variety" reg="decipiens">decipiens</tp:taxon-name-part></tp:taxon-name><bold>C, H</bold><tp:taxon-name><tp:taxon-name-part taxon-name-part-type="genus" reg="Ptisana">P.</tp:taxon-name-part> <tp:taxon-name-part taxon-name-part-type="species" reg="decipiens">decipiens</tp:taxon-name-part> <tp:taxon-name-part taxon-name-part-type="infraspecific-rank">var.</tp:taxon-name-part> <tp:taxon-name-part taxon-name-part-type="variety" reg="delicata">delicata</tp:taxon-name-part></tp:taxon-name><bold>D, I</bold><italic><tp:taxon-name><tp:taxon-name-part taxon-name-part-type="genus" reg="Ptisana">P.</tp:taxon-name-part> <tp:taxon-name-part taxon-name-part-type="species" reg="papuana">papuana</tp:taxon-name-part></tp:taxon-name></italic><bold>E, J</bold><italic><tp:taxon-name><tp:taxon-name-part taxon-name-part-type="genus" reg="Ptisana">P.</tp:taxon-name-part> <tp:taxon-name-part taxon-name-part-type="species" reg="smithii">smithii</tp:taxon-name-part></tp:taxon-name></italic>. Scale bars: 5 mm.</p></caption><graphic xmlns:xlink="http://www.w3.org/1999/xlink" xlink:href="phytokeys-170-001-g006.jpg" position="float" orientation="portrait" xlink:type="simple" id="oo_485324.jpg"><uri content-type="original_file" xlink:type="simple">https://binary.pensoft.net/fig/485324</uri></graphic></fig></tp:treatment-sec><ref-list><ref id="B11"><mixed-citation xmlns:xlink="http://www.w3.org/1999/xlink" xlink:type="simple"><institution xlink:type="simple">IUCN</institution> (<year>2012</year>) IUCN Red List Categories and Criteria, Version 3.1. 2<sup>nd</sup> edn. Prepared by the IUCN Species Survival Commission. IUCN, Gland, Switzerland and Cambridge. <ext-link xlink:type="simple" ext-link-type="uri" xlink:href="https://www.iucnredlist.org/">https://www.iucnredlist.org/</ext-link></mixed-citation></ref></ref-list></tp:taxon-treatment>
