# Supplementary material for: Affinities of the fern genus Ptisana (Marattiaceae) in the Solomon Islands, with descriptions of two new species
Source: PhytoKeys. 2020 Dec 10;170:1–23. doi: 10.3897/phytokeys.170.59471 (PMC7746669; doi:10.3897/phytokeys.170.59471)
Supplement: XML Treatment for Ptisana decipiens [file phytokeys.170.59471-treatment2.xml]

<!DOCTYPE tp:taxon-treatment
  PUBLIC "-//TaxonX//DTD Taxonomic Treatment Publishing DTD v0 20100105//EN" "tax-treatment-NSO.dtd">
<tp:taxon-treatment xmlns:tp="http://www.plazi.org/taxpub"><tp:treatment-meta><kwd-group><label>Taxon classification</label><kwd><named-content xmlns:xlink="http://www.w3.org/1999/xlink" content-type="kingdom">Plantae</named-content></kwd><kwd><named-content xmlns:xlink="http://www.w3.org/1999/xlink" content-type="order">Marattiales</named-content></kwd><kwd><named-content xmlns:xlink="http://www.w3.org/1999/xlink" content-type="family">Marattiaceae</named-content></kwd></kwd-group><mixed-citation publication-type="journal"><person-group><name><surname>Murdock</surname><given-names>Andrew G.</given-names></name><name><surname>Chen</surname><given-names>Cheng-Wei</given-names></name><name><surname>Huang</surname><given-names>Yao-Moan</given-names></name><name><surname>Glenny</surname><given-names>David</given-names></name></person-group><article-title>Affinities of the fern genus <italic><tp:taxon-name><tp:taxon-name-part taxon-name-part-type="genus" reg="Ptisana">Ptisana</tp:taxon-name-part></tp:taxon-name></italic> (<tp:taxon-name><tp:taxon-name-part taxon-name-part-type="family">Marattiaceae</tp:taxon-name-part></tp:taxon-name>) in the Solomon Islands, with descriptions of two new species</article-title><source>PhytoKeys</source><day>10</day><month>12</month><year>2020</year><volume>170</volume><fpage>1</fpage><lpage>23</lpage><pub-id pub-id-type="doi">10.3897/phytokeys.170.59471</pub-id></mixed-citation></tp:treatment-meta><tp:nomenclature><tp:taxon-name><object-id xmlns:xlink="http://www.w3.org/1999/xlink" content-type="arpha" xlink:type="simple">40E1B91D-4043-5A1D-9B99-63DE96E8DCCA</object-id>
              
              <tp:taxon-name-part taxon-name-part-type="genus" reg="Ptisana">Ptisana</tp:taxon-name-part>
              <tp:taxon-name-part taxon-name-part-type="species" reg="decipiens">decipiens</tp:taxon-name-part>
              <object-id xmlns:xlink="http://www.w3.org/1999/xlink" content-type="ipni" xlink:type="simple">urn:lsid:ipni.org:names:77213330-1</object-id>
            </tp:taxon-name><tp:taxon-authority>Murdock &amp; C.W. Chen</tp:taxon-authority><tp:taxon-status xmlns:xlink="http://www.w3.org/1999/xlink" xlink:type="simple">sp. nov.</tp:taxon-status><xref ref-type="fig" rid="F4">Figures 4A–D</xref><xref ref-type="fig" rid="F6">, 6B, G</xref></tp:nomenclature><tp:treatment-sec sec-type="material" id="SECID0EEZAE"><title>Type.</title><p><bold>Solomon Islands</bold>. <bold>Guadalcanal</bold>: Logging site near Bomb Load Village, 300–400 m, 16 Aug 2012, <italic>C.-W. Chen &amp; T.-C Hsu SITW00130</italic>. <bold><italic>Holotype</italic></bold>: BSIP. <bold><italic>Isotypes</italic></bold> TAIF [417070, 417072], TNM.</p></tp:treatment-sec><tp:treatment-sec sec-type="diagnosis" id="SECID0EWZAE"><title>Diagnosis.</title><p>Differs from <italic><tp:taxon-name><tp:taxon-name-part taxon-name-part-type="genus" reg="Ptisana">Ptisana</tp:taxon-name-part> <tp:taxon-name-part taxon-name-part-type="species" reg="ternatea">ternatea</tp:taxon-name-part></tp:taxon-name></italic> (de Vriese) Murdock in having glabrous receptacles, synangia that do not extend to the apex of segments, pinnules gradually reducing in size toward the base of pinnae, and pinnule apices not abruptly acuminate. Differs from <italic><tp:taxon-name><tp:taxon-name-part taxon-name-part-type="genus" reg="Ptisana">Ptisana</tp:taxon-name-part> <tp:taxon-name-part taxon-name-part-type="species" reg="melanesica">melanesica</tp:taxon-name-part></tp:taxon-name></italic> (Kuhn) Murdock in having larger pinnules with submarginal synangia and smaller marginal teeth. The marked variability in size of ultimate segments has not been recorded in any other <italic><tp:taxon-name><tp:taxon-name-part taxon-name-part-type="genus" reg="Ptisana">Ptisana</tp:taxon-name-part></tp:taxon-name></italic> species.</p></tp:treatment-sec><tp:treatment-sec sec-type="description" id="SECID0EW1AE"><title>Description.</title><p><tp:taxon-name><tp:taxon-name-part taxon-name-part-type="genus" reg="Ptisana">Ptisana</tp:taxon-name-part> <tp:taxon-name-part taxon-name-part-type="species" reg="decipiens">decipiens</tp:taxon-name-part> <tp:taxon-name-part taxon-name-part-type="infraspecific-rank">var.</tp:taxon-name-part> <tp:taxon-name-part taxon-name-part-type="variety" reg="decipiens">decipiens</tp:taxon-name-part></tp:taxon-name>: Fronds 3-pinnate, up to 2.5 m long. Stipe up to 1.2 m long, round in cross-section, surface green to brown, darkening with age, with reddish-blackish scales, the broader scales being darker in color, lenticels raised (Fig. <xref ref-type="fig" rid="F4">4B</xref>). Fronds bearing 3 pairs of similarly sized pinnae on mature fronds, the terminal pair forking dichotomously at the frond apex, each pinna up to 1 m long. Swollen pulvini present at the base of all segments, green, smooth. Ultimate segments 5–12 pairs per pinnule, alternating on the costulae, largest at apex of each pinnule, smaller at the base, ultimate segments 9–18 cm long × 1.5–2.5 cm wide, elliptic to oblong with an acuminate apex; pinnule costulae gently zigzagging and clearly winged between segments (Figs <xref ref-type="fig" rid="F4">4A</xref>, <xref ref-type="fig" rid="F6">6G</xref>). Laminae herbaceous-coriaceous, dark green above, pale below, with sparse brown-orange scales along the veins and midrib abaxially. Veins free, ca. 1.3 mm apart, rarely dividing once near the midrib (Fig. <xref ref-type="fig" rid="F6">6B</xref>). Leaf margin gently serrate, more conspicuous at apex. Synangia green when immature, brown after opening, one per vein, submarginal, set back from leaf margin by 1–2 mm, ca. 1.8 mm long × 0.8 mm wide, 14–20 locules per synangium (Fig. <xref ref-type="fig" rid="F4">4C</xref>), receptacles glabrous.</p><fig id="F4" position="float" orientation="portrait"><object-id xmlns:xlink="http://www.w3.org/1999/xlink" content-type="doi" xlink:type="simple">10.3897/phytokeys.170.59471.figure4</object-id><object-id xmlns:xlink="http://www.w3.org/1999/xlink" content-type="arpha" xlink:type="simple">25255BFC-047E-5379-A7F7-383D7911E083</object-id><object-id xmlns:xlink="http://www.w3.org/1999/xlink" content-type="doi" xlink:type="simple">10.3897/phytokeys.170.59471.figure4</object-id><label>Figure 4.</label><caption><p><tp:taxon-name><tp:taxon-name-part taxon-name-part-type="genus" reg="Ptisana">Ptisana</tp:taxon-name-part> <tp:taxon-name-part taxon-name-part-type="species" reg="decipiens">decipiens</tp:taxon-name-part> <tp:taxon-name-part taxon-name-part-type="infraspecific-rank">var.</tp:taxon-name-part> <tp:taxon-name-part taxon-name-part-type="variety" reg="decipiens">decipiens</tp:taxon-name-part></tp:taxon-name>: <bold>A</bold> type specimen, with characteristically large segments <bold>B</bold> stipe showing scales <bold>C</bold> adaxial surface of fertile segments, showing vein spacing, synangial distance from margin, and winged costa. <tp:taxon-name><tp:taxon-name-part taxon-name-part-type="genus" reg="Ptisana">Ptisana</tp:taxon-name-part> <tp:taxon-name-part taxon-name-part-type="species" reg="decipiens">decipiens</tp:taxon-name-part> <tp:taxon-name-part taxon-name-part-type="infraspecific-rank">var.</tp:taxon-name-part> <tp:taxon-name-part taxon-name-part-type="variety" reg="delicata">delicata</tp:taxon-name-part></tp:taxon-name>: <bold>D</bold> type specimen, with characteristically small segments <bold>E</bold> abaxial surface of fertile segment with maturing synangia. Photos: C.-W. Chen.</p></caption><graphic xmlns:xlink="http://www.w3.org/1999/xlink" xlink:href="phytokeys-170-001-g004.jpg" position="float" orientation="portrait" xlink:type="simple" id="oo_485322.jpg"><uri content-type="original_file" xlink:type="simple">https://binary.pensoft.net/fig/485322</uri></graphic></fig></tp:treatment-sec><tp:treatment-sec sec-type="etymology" id="SECID0E64AE"><title>Etymology.</title><p>The epithet <italic><tp:taxon-name><tp:taxon-name-part taxon-name-part-type="genus" reg="Ptisana"/><tp:taxon-name-part taxon-name-part-type="species" reg="decipiens">decipiens</tp:taxon-name-part></tp:taxon-name></italic> (deceiving or misleading) refers to the morphological variation that has misled people into thinking two species were present.</p></tp:treatment-sec><tp:treatment-sec sec-type="material" id="SECID0EO5AE"><title>Selected specimens examined.</title><p><bold>Solomon Islands. Choiseul</bold>: Sirebe, 128 m, 4 Aug 2014, <italic>C.-W. Chen, W.-S. Wu &amp; M. Fanerii SITW05882</italic> (BSIP, TAIF [474134], TNM); <bold>Ranongga</bold>: Qiloe, 400–700 m, 16 Aug 2013, <italic>C.-W. Chen, T.-C. Hsu &amp; M. Fanerii, SITW03102</italic> (BSIP, TAIF [448596], TNM); <bold>Guadalcanal</bold>: Vunga Tubu, 100–500 m, 27 Jul 2014, <italic>C.-W. Chen, T.-C. Hsu &amp; M. Fanerii</italic>, SITW05767 (BSIP, TAIF [472271], TNM); <bold>Malaita</bold>: Mt. Saranifilu, 700–800 m, 30 Jan 2015, <italic>H.-C. Hung, C.-W. Chen &amp; M. Fanerii SITW08836</italic> (BSIP, TAIF[501947], TNM); <bold>Makira</bold>: Materato to Mt. Gasi, 910 m, 1 Jul 2015, <italic>H.-C. Hung, C.-W. Chen &amp; M. Fanerii SITW06724</italic> (BSIP, TAIF [482700], TNM). <bold>Papua New Guinea. Manus Province</bold>: Los Negros, 17 Nov 1944, <italic>W.H. Wagner Jr. 3277bis</italic> (US [1860271]); <bold>New Ireland</bold>: Ambitle Island, 150 m, 7 Nov 2003, <italic>W. Takeuchi 16691</italic> (US [3481228]).</p></tp:treatment-sec><tp:treatment-sec sec-type="habitat" id="SECID0EQ6AE"><title>Habitat and distribution.</title><p>Lowland forest, most commonly in gullies, also on hillsides below ridges. Commonly in association with <italic><tp:taxon-name><tp:taxon-name-part taxon-name-part-type="genus" reg="Angiopteris">Angiopteris</tp:taxon-name-part> <tp:taxon-name-part taxon-name-part-type="species" reg="microura">microura</tp:taxon-name-part></tp:taxon-name></italic> Copel. Elevation range: 0–1550 m. Common. Solomon Islands (Baga, Choiseul, Guadalcanal, Santa Isabel, Makira, Malaita, Mono, New Georgia, Nggatokae, Nggela Sule, Ranongga, Rendova, San Jorge, Ulawa, Tetepare); Bougainville; New Ireland. A collection from Fergusson Island (10 Nov 76, <italic>J.R. Croft 68741</italic>, BISH, K, NSW [507470], US [3324251]) may also be this species.</p></tp:treatment-sec><tp:treatment-sec sec-type="Preliminary conservation assessment" id="SECID0EDAAG"><title>Preliminary conservation assessment.</title><p>Both <tp:taxon-name><tp:taxon-name-part taxon-name-part-type="genus" reg="Ptisana">P.</tp:taxon-name-part> <tp:taxon-name-part taxon-name-part-type="species" reg="decipiens">decipiens</tp:taxon-name-part> <tp:taxon-name-part taxon-name-part-type="infraspecific-rank">var.</tp:taxon-name-part> <tp:taxon-name-part taxon-name-part-type="variety" reg="decipiens">decipiens</tp:taxon-name-part></tp:taxon-name> and <tp:taxon-name><tp:taxon-name-part taxon-name-part-type="genus" reg="Ptisana">P.</tp:taxon-name-part> <tp:taxon-name-part taxon-name-part-type="species" reg="decipiens">decipiens</tp:taxon-name-part> <tp:taxon-name-part taxon-name-part-type="infraspecific-rank">var.</tp:taxon-name-part> <tp:taxon-name-part taxon-name-part-type="variety" reg="delicata">delicata</tp:taxon-name-part></tp:taxon-name> are widespread in the Solomon Islands and their habitat is not currently under significant threat. This species is currently considered Least Concern (<abbrev xmlns:xlink="http://www.w3.org/1999/xlink" xlink:title="Least Concern" id="ABBRID0EJBAG" xlink:type="simple">LC</abbrev>) based on <xref ref-type="bibr" rid="B11">IUCN (2012)</xref>.</p></tp:treatment-sec><tp:treatment-sec sec-type="notes" id="SECID0ERBAG"><title>Note.</title><p>There has been inconsistent use of the infraspecific ranks “subspecies” and “variety” through time, and even different preferences between pteridologists and other taxonomists (<xref ref-type="bibr" rid="B8">Hamilton and Reichard 1992</xref>). We follow <xref ref-type="bibr" rid="B31">Yatskievych and Moran (1989)</xref>, who recommend the use of subspecies in situations specifically involving geographically defined variation. Because of the overlapping ranges of the two taxa described here, and the presence of intermediate forms, which might indicate hybridization or ongoing diversification, we opted for the rank of variety in this case.</p><p>In most cases, the two varieties of <italic><tp:taxon-name><tp:taxon-name-part taxon-name-part-type="genus" reg="Ptisana">P.</tp:taxon-name-part> <tp:taxon-name-part taxon-name-part-type="species" reg="decipiens">decipiens</tp:taxon-name-part></tp:taxon-name></italic> are easy to distinguish based on segment size, but <tp:taxon-name><tp:taxon-name-part taxon-name-part-type="genus" reg="Ptisana">P.</tp:taxon-name-part> <tp:taxon-name-part taxon-name-part-type="species" reg="decipiens">decipiens</tp:taxon-name-part> <tp:taxon-name-part taxon-name-part-type="infraspecific-rank">var.</tp:taxon-name-part> <tp:taxon-name-part taxon-name-part-type="variety" reg="decipiens">decipiens</tp:taxon-name-part></tp:taxon-name> also has larger synangia with more locules. Occasional intermediates between the two varieties can be found, notably from Vella Lavella, New Georgia and Santa Isabel (Solomon Islands: Santa Isabel: <italic>D. Glenny</italic> 7211 (BSIP, W); Vella Lavella: 25 Oct 2013 <italic>C.W. Chen, T.-C. Hsu &amp; M. Fanerii SITW05013</italic> (TAIF [463907], TNM); New Georgia: 13 May 2013, <italic>Y.-H. Chang, W.-H. Wu, C.-F. Chen, C.-H. Hung &amp; M. Fanerii SITW02317</italic> (BSIP, TAIF [443219], TNM). The habitat of both varieties is the same, but the two varieties have not been observed together in any collection site. The range of the two varieties overlaps, but <tp:taxon-name><tp:taxon-name-part taxon-name-part-type="genus" reg="Ptisana">P.</tp:taxon-name-part> <tp:taxon-name-part taxon-name-part-type="species" reg="decipiens">decipiens</tp:taxon-name-part> <tp:taxon-name-part taxon-name-part-type="infraspecific-rank">var.</tp:taxon-name-part> <tp:taxon-name-part taxon-name-part-type="variety" reg="decipiens">decipiens</tp:taxon-name-part></tp:taxon-name> is more widespread, while <tp:taxon-name><tp:taxon-name-part taxon-name-part-type="genus" reg="Ptisana">P.</tp:taxon-name-part> <tp:taxon-name-part taxon-name-part-type="species" reg="decipiens">decipiens</tp:taxon-name-part> <tp:taxon-name-part taxon-name-part-type="infraspecific-rank">var.</tp:taxon-name-part> <tp:taxon-name-part taxon-name-part-type="variety" reg="delicata">delicata</tp:taxon-name-part></tp:taxon-name> is more common in the Western Province.</p><p>The absence of indument on the receptacle is rare in <italic><tp:taxon-name><tp:taxon-name-part taxon-name-part-type="genus" reg="Ptisana">Ptisana</tp:taxon-name-part></tp:taxon-name></italic>. This character was the basis for the obsolete genus <italic><tp:taxon-name><tp:taxon-name-part taxon-name-part-type="genus" reg="Gymnotheca">Gymnotheca</tp:taxon-name-part></tp:taxon-name></italic> C.Presl, in which Presl included one species currently recognized in <italic><tp:taxon-name><tp:taxon-name-part taxon-name-part-type="genus" reg="Ptisana">Ptisana</tp:taxon-name-part></tp:taxon-name></italic>, <italic><tp:taxon-name><tp:taxon-name-part taxon-name-part-type="genus" reg="Ptisana">P.</tp:taxon-name-part> <tp:taxon-name-part taxon-name-part-type="species" reg="mertensiana">mertensiana</tp:taxon-name-part></tp:taxon-name></italic> (C.Presl) Murdock from the Caroline Islands.</p></tp:treatment-sec><tp:treatment-sec><!--Section generated to contain objects referenced in tp:taxon-treatment.--><fig id="F6" position="float" orientation="portrait"><object-id xmlns:xlink="http://www.w3.org/1999/xlink" content-type="doi" xlink:type="simple">10.3897/phytokeys.170.59471.figure6</object-id><object-id xmlns:xlink="http://www.w3.org/1999/xlink" content-type="arpha" xlink:type="simple">1679A779-243A-5329-919F-47354F513C4E</object-id><object-id xmlns:xlink="http://www.w3.org/1999/xlink" content-type="doi" xlink:type="simple">10.3897/phytokeys.170.59471.figure6</object-id><label>Figure 6.</label><caption><p>Comparison of venation and margins (<bold>A–E</bold>) and apices of ultimate segments (<bold>F, G</bold>) of the <italic><tp:taxon-name><tp:taxon-name-part taxon-name-part-type="genus" reg="Ptisana">Ptisana</tp:taxon-name-part></tp:taxon-name></italic> species in the Solomon Islands <bold>A, F</bold><italic><tp:taxon-name><tp:taxon-name-part taxon-name-part-type="genus" reg="Ptisana">P.</tp:taxon-name-part> <tp:taxon-name-part taxon-name-part-type="species" reg="ambulans">ambulans</tp:taxon-name-part></tp:taxon-name></italic><bold>B, G</bold><tp:taxon-name><tp:taxon-name-part taxon-name-part-type="genus" reg="Ptisana">P.</tp:taxon-name-part> <tp:taxon-name-part taxon-name-part-type="species" reg="decipiens">decipiens</tp:taxon-name-part> <tp:taxon-name-part taxon-name-part-type="infraspecific-rank">var.</tp:taxon-name-part> <tp:taxon-name-part taxon-name-part-type="variety" reg="decipiens">decipiens</tp:taxon-name-part></tp:taxon-name><bold>C, H</bold><tp:taxon-name><tp:taxon-name-part taxon-name-part-type="genus" reg="Ptisana">P.</tp:taxon-name-part> <tp:taxon-name-part taxon-name-part-type="species" reg="decipiens">decipiens</tp:taxon-name-part> <tp:taxon-name-part taxon-name-part-type="infraspecific-rank">var.</tp:taxon-name-part> <tp:taxon-name-part taxon-name-part-type="variety" reg="delicata">delicata</tp:taxon-name-part></tp:taxon-name><bold>D, I</bold><italic><tp:taxon-name><tp:taxon-name-part taxon-name-part-type="genus" reg="Ptisana">P.</tp:taxon-name-part> <tp:taxon-name-part taxon-name-part-type="species" reg="papuana">papuana</tp:taxon-name-part></tp:taxon-name></italic><bold>E, J</bold><italic><tp:taxon-name><tp:taxon-name-part taxon-name-part-type="genus" reg="Ptisana">P.</tp:taxon-name-part> <tp:taxon-name-part taxon-name-part-type="species" reg="smithii">smithii</tp:taxon-name-part></tp:taxon-name></italic>. Scale bars: 5 mm.</p></caption><graphic xmlns:xlink="http://www.w3.org/1999/xlink" xlink:href="phytokeys-170-001-g006.jpg" position="float" orientation="portrait" xlink:type="simple" id="oo_485324.jpg"><uri content-type="original_file" xlink:type="simple">https://binary.pensoft.net/fig/485324</uri></graphic></fig></tp:treatment-sec><ref-list><ref id="B11"><mixed-citation xmlns:xlink="http://www.w3.org/1999/xlink" xlink:type="simple"><institution xlink:type="simple">IUCN</institution> (<year>2012</year>) IUCN Red List Categories and Criteria, Version 3.1. 2<sup>nd</sup> edn. Prepared by the IUCN Species Survival Commission. IUCN, Gland, Switzerland and Cambridge. <ext-link xlink:type="simple" ext-link-type="uri" xlink:href="https://www.iucnredlist.org/">https://www.iucnredlist.org/</ext-link></mixed-citation></ref><ref id="B8"><mixed-citation xmlns:xlink="http://www.w3.org/1999/xlink" xlink:type="simple"><person-group><name name-style="western"><surname>Hamilton</surname><given-names>CW</given-names></name><name name-style="western"><surname>Reichard</surname><given-names>SH</given-names></name></person-group> (<year>1992</year>) <article-title>Current practice in the use of subspecies, variety, and forma in the classification of wild plants.</article-title><source>Taxon</source><volume>41</volume>(<issue>3</issue>): <fpage>485</fpage>–<lpage>498</lpage>. <ext-link xlink:type="simple" ext-link-type="doi" xlink:href="10.2307/1222819">https://doi.org/10.2307/1222819</ext-link></mixed-citation></ref><ref id="B31"><mixed-citation xmlns:xlink="http://www.w3.org/1999/xlink" xlink:type="simple"><person-group><name name-style="western"><surname>Yatskievych</surname><given-names>G</given-names></name><name name-style="western"><surname>Moran</surname><given-names>RC</given-names></name></person-group> (<year>1989</year>) <article-title>Primary divergence and species concepts in ferns.</article-title><source>American Fern Journal</source><volume>79</volume>(<issue>2</issue>): <fpage>36</fpage>–<lpage>45</lpage>. <ext-link xlink:type="simple" ext-link-type="doi" xlink:href="10.2307/1547158">https://doi.org/10.2307/1547158</ext-link></mixed-citation></ref></ref-list></tp:taxon-treatment>
