# Supplementary material for: Affinities of the fern genus Ptisana (Marattiaceae) in the Solomon Islands, with descriptions of two new species
Source: PhytoKeys. 2020 Dec 10;170:1–23. doi: 10.3897/phytokeys.170.59471 (PMC7746669; doi:10.3897/phytokeys.170.59471)
Supplement: XML Treatment for Ptisana decipiens var. delicata [file phytokeys.170.59471-treatment3.xml]

<!DOCTYPE tp:taxon-treatment
  PUBLIC "-//TaxonX//DTD Taxonomic Treatment Publishing DTD v0 20100105//EN" "tax-treatment-NSO.dtd">
<tp:taxon-treatment xmlns:tp="http://www.plazi.org/taxpub"><tp:treatment-meta><kwd-group><label>Taxon classification</label><kwd><named-content xmlns:xlink="http://www.w3.org/1999/xlink" content-type="kingdom">Plantae</named-content></kwd><kwd><named-content xmlns:xlink="http://www.w3.org/1999/xlink" content-type="order">Marattiales</named-content></kwd><kwd><named-content xmlns:xlink="http://www.w3.org/1999/xlink" content-type="family">Marattiaceae</named-content></kwd></kwd-group><mixed-citation publication-type="journal"><person-group><name><surname>Murdock</surname><given-names>Andrew G.</given-names></name><name><surname>Chen</surname><given-names>Cheng-Wei</given-names></name><name><surname>Huang</surname><given-names>Yao-Moan</given-names></name><name><surname>Glenny</surname><given-names>David</given-names></name></person-group><article-title>Affinities of the fern genus <italic><tp:taxon-name><tp:taxon-name-part taxon-name-part-type="genus" reg="Ptisana">Ptisana</tp:taxon-name-part></tp:taxon-name></italic> (<tp:taxon-name><tp:taxon-name-part taxon-name-part-type="family">Marattiaceae</tp:taxon-name-part></tp:taxon-name>) in the Solomon Islands, with descriptions of two new species</article-title><source>PhytoKeys</source><day>10</day><month>12</month><year>2020</year><volume>170</volume><fpage>1</fpage><lpage>23</lpage><pub-id pub-id-type="doi">10.3897/phytokeys.170.59471</pub-id></mixed-citation></tp:treatment-meta><tp:nomenclature><tp:taxon-name><object-id xmlns:xlink="http://www.w3.org/1999/xlink" content-type="arpha" xlink:type="simple">853294C1-8FA5-5EA1-AAE9-E92189BD48A8</object-id>
              
              <tp:taxon-name-part taxon-name-part-type="genus" reg="Ptisana">Ptisana</tp:taxon-name-part>
              <tp:taxon-name-part taxon-name-part-type="species" reg="decipiens">decipiens</tp:taxon-name-part>
              <tp:taxon-name-part taxon-name-part-type="infraspecific-rank">var.</tp:taxon-name-part>
              <tp:taxon-name-part taxon-name-part-type="variety" reg="delicata">delicata</tp:taxon-name-part>
              <object-id xmlns:xlink="http://www.w3.org/1999/xlink" content-type="ipni" xlink:type="simple">urn:lsid:ipni.org:names:77213331-1</object-id>
            </tp:taxon-name><tp:taxon-authority>Murdock &amp; C.W. Chen</tp:taxon-authority><tp:taxon-status xmlns:xlink="http://www.w3.org/1999/xlink" xlink:type="simple">var. nov.</tp:taxon-status><xref ref-type="fig" rid="F4">Figures 4D, E</xref><xref ref-type="fig" rid="F6">, 6C, H</xref></tp:nomenclature><tp:treatment-sec sec-type="material" id="SECID0EWGAG"><title>Type.</title><p><bold>Solomon Islands. Santa Isabel</bold>: Mt. Kobinitu, 600–1000 m, 16 Jul 2014, <italic>C.-W. Chen, T.-C. Hsu, M. Fanerii SITW05642</italic>. <bold><italic>Holotype</italic></bold>: BSIP. <bold><italic>Isotypes</italic></bold>: TAIF [473020, 473021], TNM.</p></tp:treatment-sec><tp:treatment-sec sec-type="diagnosis" id="SECID0EGHAG"><title>Diagnosis.</title><p>Differs from <tp:taxon-name><tp:taxon-name-part taxon-name-part-type="genus" reg="Ptisana">P.</tp:taxon-name-part> <tp:taxon-name-part taxon-name-part-type="species" reg="decipiens">decipiens</tp:taxon-name-part> <tp:taxon-name-part taxon-name-part-type="infraspecific-rank">var.</tp:taxon-name-part> <tp:taxon-name-part taxon-name-part-type="variety" reg="decipiens">decipiens</tp:taxon-name-part></tp:taxon-name> in the small size of ultimate segments, and in bearing more synangia relative to the length of the segment and synangia with fewer locules. Differs from <italic><tp:taxon-name><tp:taxon-name-part taxon-name-part-type="genus" reg="Ptisana">Ptisana</tp:taxon-name-part> <tp:taxon-name-part taxon-name-part-type="species" reg="melanesica">melanesica</tp:taxon-name-part></tp:taxon-name></italic> (Kuhn) Murdock in having larger pinnules with submarginal synangia, smaller marginal teeth; differs from <italic><tp:taxon-name><tp:taxon-name-part taxon-name-part-type="genus" reg="Ptisana">Ptisana</tp:taxon-name-part> <tp:taxon-name-part taxon-name-part-type="species" reg="kingii">kingii</tp:taxon-name-part></tp:taxon-name></italic> (Copel.) Christenh. in having stipes without prickles or other ornamentation and having glabrous receptacles.</p></tp:treatment-sec><tp:treatment-sec sec-type="description" id="SECID0EQIAG"><title>Description.</title><p>Fronds 3-pinnate, up to 2 m long. Stipe up to 1 m long, round in cross-section, surface green to brown, darkening with age, with reddish-blackish scales, the broader scales being darker in color, lenticels raised. Fronds bearing 3–5 pairs of similarly sized pinnae on mature fronds, the terminal pair forking dichotomously at the frond apex, each pinna up to 80 cm long. Swollen pulvini present at the base of all segments, green, smooth. Ultimate segments 10–15 pairs per pinnule, alternating on the costulae, largest at apex of each pinnule, smaller at the base, ultimate segments 2.5–5 cm long × 0.5–1 cm wide, elliptic to oblong with an acuminate apex; pinnule costulae gently zigzagging and clearly winged between segments (Fig. <xref ref-type="fig" rid="F4">4D</xref>, <xref ref-type="fig" rid="F6">6H</xref>). Laminae herbaceous-coriaceous, dark green above, pale below, with sparse brown-orange scales along the veins and midrib abaxially. Veins free, ca. 1 mm apart, rarely dividing once near the midrib. Leaf margin gently serrate, more conspicuous at apex (Fig. <xref ref-type="fig" rid="F6">6C</xref>). Synangia green when immature, brown after opening, one per vein, submarginal, set back from leaf margin by ca 1 mm, ca. 1.2 mm long × 0.7 mm wide, 10–16 locules per synangium (Fig. <xref ref-type="fig" rid="F4">4E</xref>), receptacles glabrous.</p></tp:treatment-sec><tp:treatment-sec sec-type="material" id="SECID0EGJAG"><title>Selected specimens examined.</title><p><bold>Solomon Islands. Guadalcanal</bold>: Popomanaseu, 1300–1750 m, 11 Sep 2015, <italic>H.-C, Hung, T.-C. Hsu &amp; M. Fanerii SITW09774</italic> (BSIP, TAIF [515246, 515247], TNM); <bold>New Georgia</bold>: Vahole, 250–100 m, 25 Sep 2012, <italic>C.-W. Chen SITW00523</italic> (BSIP, TAIF [421034], TNM); <bold>Vangunu</bold>: Zaira Village to Mt. Vangunu camp site, 70–320 m, 5 Oct 2013, <italic>C.-W. Chen, T.-C. Hsu &amp; M. Fanerii SITW03734</italic> (BSIP, TAIF [451625], TNM); <bold>Rendova</bold>: Ughele village, 700–1000 m, 26 Aug 2013, <italic>C.-W. Chen, T.-C. Hsu &amp; M. Fanerii SITW03381</italic> (BSIP, TAIF [448701], TNM); <bold>Kolombangara</bold>: Ringgi, KFPL Nature Trail, 13 Aug 1991, <italic>D. Glenny 3177</italic> (BSIP [22031], W [P017081]). <bold>Papua New Guinea. Bougainville</bold>: Korpei, 570 m, 1 Nov 1961, <italic>D.H. Nicolson 1531</italic> (B, US [2415719]).</p></tp:treatment-sec><tp:treatment-sec sec-type="etymology" id="SECID0EEKAG"><title>Etymology.</title><p>The epithet <italic><tp:taxon-name><tp:taxon-name-part taxon-name-part-type="genus" reg="Ptisana"/><tp:taxon-name-part taxon-name-part-type="species" reg="delicata">delicata</tp:taxon-name-part></tp:taxon-name></italic> (delicate) refers to the less robust appearance of this variety.</p></tp:treatment-sec><tp:treatment-sec sec-type="habitat" id="SECID0ETKAG"><title>Habitat and distribution.</title><p>Solomon Islands (Choiseul, Guadalcanal, Kolombangara, Santa Isabel, New Georgia, Nggatokae, Rendova); Bougainville. Lowland forest, most commonly in gullies, also on hillsides below ridges. Commonly found in association with <italic><tp:taxon-name><tp:taxon-name-part taxon-name-part-type="genus" reg="Angiopteris">Angiopteris</tp:taxon-name-part> <tp:taxon-name-part taxon-name-part-type="species" reg="microura">microura</tp:taxon-name-part></tp:taxon-name></italic> Copel. Altitude range: 0–1550 m. Common. More common in the western islands (Western Province).</p></tp:treatment-sec><tp:treatment-sec sec-type="Preliminary conservation assessment" id="SECID0EDLAG"><title>Preliminary conservation assessment.</title><p>As with the overall species, <tp:taxon-name><tp:taxon-name-part taxon-name-part-type="genus" reg="Ptisana">P.</tp:taxon-name-part> <tp:taxon-name-part taxon-name-part-type="species" reg="decipiens">decipiens</tp:taxon-name-part> <tp:taxon-name-part taxon-name-part-type="infraspecific-rank">var.</tp:taxon-name-part> <tp:taxon-name-part taxon-name-part-type="variety" reg="delicata">delicata</tp:taxon-name-part></tp:taxon-name>, is widespread in the Solomon Islands and its habitat is not currently under significant threat. It is currently considered Least Concern (<abbrev xmlns:xlink="http://www.w3.org/1999/xlink" xlink:title="Least Concern" id="ABBRID0EZLAG" xlink:type="simple">LC</abbrev>) based on <xref ref-type="bibr" rid="B11">IUCN (2012)</xref>.</p></tp:treatment-sec><tp:treatment-sec><!--Section generated to contain objects referenced in tp:taxon-treatment.--><fig id="F4" position="float" orientation="portrait"><object-id xmlns:xlink="http://www.w3.org/1999/xlink" content-type="doi" xlink:type="simple">10.3897/phytokeys.170.59471.figure4</object-id><object-id xmlns:xlink="http://www.w3.org/1999/xlink" content-type="arpha" xlink:type="simple">25255BFC-047E-5379-A7F7-383D7911E083</object-id><object-id xmlns:xlink="http://www.w3.org/1999/xlink" content-type="doi" xlink:type="simple">10.3897/phytokeys.170.59471.figure4</object-id><label>Figure 4.</label><caption><p><tp:taxon-name><tp:taxon-name-part taxon-name-part-type="genus" reg="Ptisana">Ptisana</tp:taxon-name-part> <tp:taxon-name-part taxon-name-part-type="species" reg="decipiens">decipiens</tp:taxon-name-part> <tp:taxon-name-part taxon-name-part-type="infraspecific-rank">var.</tp:taxon-name-part> <tp:taxon-name-part taxon-name-part-type="variety" reg="decipiens">decipiens</tp:taxon-name-part></tp:taxon-name>: <bold>A</bold> type specimen, with characteristically large segments <bold>B</bold> stipe showing scales <bold>C</bold> adaxial surface of fertile segments, showing vein spacing, synangial distance from margin, and winged costa. <tp:taxon-name><tp:taxon-name-part taxon-name-part-type="genus" reg="Ptisana">Ptisana</tp:taxon-name-part> <tp:taxon-name-part taxon-name-part-type="species" reg="decipiens">decipiens</tp:taxon-name-part> <tp:taxon-name-part taxon-name-part-type="infraspecific-rank">var.</tp:taxon-name-part> <tp:taxon-name-part taxon-name-part-type="variety" reg="delicata">delicata</tp:taxon-name-part></tp:taxon-name>: <bold>D</bold> type specimen, with characteristically small segments <bold>E</bold> abaxial surface of fertile segment with maturing synangia. Photos: C.-W. Chen.</p></caption><graphic xmlns:xlink="http://www.w3.org/1999/xlink" xlink:href="phytokeys-170-001-g004.jpg" position="float" orientation="portrait" xlink:type="simple" id="oo_485322.jpg"><uri content-type="original_file" xlink:type="simple">https://binary.pensoft.net/fig/485322</uri></graphic></fig><fig id="F6" position="float" orientation="portrait"><object-id xmlns:xlink="http://www.w3.org/1999/xlink" content-type="doi" xlink:type="simple">10.3897/phytokeys.170.59471.figure6</object-id><object-id xmlns:xlink="http://www.w3.org/1999/xlink" content-type="arpha" xlink:type="simple">1679A779-243A-5329-919F-47354F513C4E</object-id><object-id xmlns:xlink="http://www.w3.org/1999/xlink" content-type="doi" xlink:type="simple">10.3897/phytokeys.170.59471.figure6</object-id><label>Figure 6.</label><caption><p>Comparison of venation and margins (<bold>A–E</bold>) and apices of ultimate segments (<bold>F, G</bold>) of the <italic><tp:taxon-name><tp:taxon-name-part taxon-name-part-type="genus" reg="Ptisana">Ptisana</tp:taxon-name-part></tp:taxon-name></italic> species in the Solomon Islands <bold>A, F</bold><italic><tp:taxon-name><tp:taxon-name-part taxon-name-part-type="genus" reg="Ptisana">P.</tp:taxon-name-part> <tp:taxon-name-part taxon-name-part-type="species" reg="ambulans">ambulans</tp:taxon-name-part></tp:taxon-name></italic><bold>B, G</bold><tp:taxon-name><tp:taxon-name-part taxon-name-part-type="genus" reg="Ptisana">P.</tp:taxon-name-part> <tp:taxon-name-part taxon-name-part-type="species" reg="decipiens">decipiens</tp:taxon-name-part> <tp:taxon-name-part taxon-name-part-type="infraspecific-rank">var.</tp:taxon-name-part> <tp:taxon-name-part taxon-name-part-type="variety" reg="decipiens">decipiens</tp:taxon-name-part></tp:taxon-name><bold>C, H</bold><tp:taxon-name><tp:taxon-name-part taxon-name-part-type="genus" reg="Ptisana">P.</tp:taxon-name-part> <tp:taxon-name-part taxon-name-part-type="species" reg="decipiens">decipiens</tp:taxon-name-part> <tp:taxon-name-part taxon-name-part-type="infraspecific-rank">var.</tp:taxon-name-part> <tp:taxon-name-part taxon-name-part-type="variety" reg="delicata">delicata</tp:taxon-name-part></tp:taxon-name><bold>D, I</bold><italic><tp:taxon-name><tp:taxon-name-part taxon-name-part-type="genus" reg="Ptisana">P.</tp:taxon-name-part> <tp:taxon-name-part taxon-name-part-type="species" reg="papuana">papuana</tp:taxon-name-part></tp:taxon-name></italic><bold>E, J</bold><italic><tp:taxon-name><tp:taxon-name-part taxon-name-part-type="genus" reg="Ptisana">P.</tp:taxon-name-part> <tp:taxon-name-part taxon-name-part-type="species" reg="smithii">smithii</tp:taxon-name-part></tp:taxon-name></italic>. Scale bars: 5 mm.</p></caption><graphic xmlns:xlink="http://www.w3.org/1999/xlink" xlink:href="phytokeys-170-001-g006.jpg" position="float" orientation="portrait" xlink:type="simple" id="oo_485324.jpg"><uri content-type="original_file" xlink:type="simple">https://binary.pensoft.net/fig/485324</uri></graphic></fig></tp:treatment-sec><ref-list><ref id="B11"><mixed-citation xmlns:xlink="http://www.w3.org/1999/xlink" xlink:type="simple"><institution xlink:type="simple">IUCN</institution> (<year>2012</year>) IUCN Red List Categories and Criteria, Version 3.1. 2<sup>nd</sup> edn. Prepared by the IUCN Species Survival Commission. IUCN, Gland, Switzerland and Cambridge. <ext-link xlink:type="simple" ext-link-type="uri" xlink:href="https://www.iucnredlist.org/">https://www.iucnredlist.org/</ext-link></mixed-citation></ref></ref-list></tp:taxon-treatment>
