# Supplementary material for: Affinities of the fern genus Ptisana (Marattiaceae) in the Solomon Islands, with descriptions of two new species
Source: PhytoKeys. 2020 Dec 10;170:1–23. doi: 10.3897/phytokeys.170.59471 (PMC7746669; doi:10.3897/phytokeys.170.59471)
Supplement: XML Treatment for Ptisana papuana [file phytokeys.170.59471-treatment4.xml]

<!DOCTYPE tp:taxon-treatment
  PUBLIC "-//TaxonX//DTD Taxonomic Treatment Publishing DTD v0 20100105//EN" "tax-treatment-NSO.dtd">
<tp:taxon-treatment xmlns:tp="http://www.plazi.org/taxpub"><tp:treatment-meta><kwd-group><label>Taxon classification</label><kwd><named-content xmlns:xlink="http://www.w3.org/1999/xlink" content-type="kingdom">Plantae</named-content></kwd><kwd><named-content xmlns:xlink="http://www.w3.org/1999/xlink" content-type="order">Marattiales</named-content></kwd><kwd><named-content xmlns:xlink="http://www.w3.org/1999/xlink" content-type="family">Marattiaceae</named-content></kwd></kwd-group><mixed-citation publication-type="journal"><person-group><name><surname>Murdock</surname><given-names>Andrew G.</given-names></name><name><surname>Chen</surname><given-names>Cheng-Wei</given-names></name><name><surname>Huang</surname><given-names>Yao-Moan</given-names></name><name><surname>Glenny</surname><given-names>David</given-names></name></person-group><article-title>Affinities of the fern genus <italic><tp:taxon-name><tp:taxon-name-part taxon-name-part-type="genus" reg="Ptisana">Ptisana</tp:taxon-name-part></tp:taxon-name></italic> (<tp:taxon-name><tp:taxon-name-part taxon-name-part-type="family">Marattiaceae</tp:taxon-name-part></tp:taxon-name>) in the Solomon Islands, with descriptions of two new species</article-title><source>PhytoKeys</source><day>10</day><month>12</month><year>2020</year><volume>170</volume><fpage>1</fpage><lpage>23</lpage><pub-id pub-id-type="doi">10.3897/phytokeys.170.59471</pub-id></mixed-citation></tp:treatment-meta><tp:nomenclature><tp:taxon-name><object-id xmlns:xlink="http://www.w3.org/1999/xlink" content-type="arpha" xlink:type="simple">D000A92F-FDD5-5032-A70C-5F2064AFDE76</object-id>
              
              <tp:taxon-name-part taxon-name-part-type="genus" reg="Ptisana">Ptisana</tp:taxon-name-part>
              <tp:taxon-name-part taxon-name-part-type="species" reg="papuana">papuana</tp:taxon-name-part>
              <object-id xmlns:xlink="http://www.w3.org/1999/xlink" content-type="ipni" xlink:type="simple">urn:lsid:ipni.org:names:77213332-1</object-id>
            </tp:taxon-name><tp:taxon-authority>(Alderw.) Murdock &amp; C.W. Chen</tp:taxon-authority><tp:taxon-status xmlns:xlink="http://www.w3.org/1999/xlink" xlink:type="simple">comb. nov.</tp:taxon-status><xref ref-type="fig" rid="F5">Figures 5A, C, E</xref><xref ref-type="fig" rid="F6">, 6D, I</xref><tp:nomenclature-citation-list><tp:nomenclature-citation><tp:taxon-name>
                  <tp:taxon-name-part taxon-name-part-type="genus" reg="Marattia">Marattia</tp:taxon-name-part> <tp:taxon-name-part taxon-name-part-type="species" reg="papuana">papuana</tp:taxon-name-part></tp:taxon-name><comment>Alderw., Bull. Jard. Bot. Buitenzorg, sér. 2, 23: 17. 1916. Type: New Guinea. Constantinhafen: <italic>Hollrung 613</italic> (holotype: BO, photo BM!; isotype: BM!).</comment></tp:nomenclature-citation></tp:nomenclature-citation-list></tp:nomenclature><tp:treatment-sec sec-type="description" id="SECID0EAOAG"><title>Description.</title><p>Fronds 2-pinnate, 2.4–4.0 m long. Stipe 1.5–2.0 m long, 3–6 cm diameter at the base, circular in cross-section, slightly flattened on the dorsal side, surface brown to greenish-black, densely matted with lacerate rusty orange-red scales at the base, mixed with occasional dark, undivided scales. Fronds bearing 6–8 pairs of pinnae, well-spaced on the rachis, the terminal pair forking dichotomously at the frond apex, proximal pinnae reduced in size (Fig. <xref ref-type="fig" rid="F5">5A</xref>). Swollen pulvini present at the base of all segments, dark, often with a dorsal ridge (Fig. <xref ref-type="fig" rid="F5">5E</xref>). Ultimate segments 15–18 cm long × 1.7–2.5 cm wide, narrowly oblong, base rounded but asymmetric, more cuneate acroscopically, apex acuminate (Fig. <xref ref-type="fig" rid="F6">6I</xref>). Laminae texture thick, dark green above, pale below, with occasional ragged orange scales along the veins and midrib abaxially. Veins free, ca. 1.3 mm apart, rarely dividing once near the midrib. Leaf margin strongly serrate, more pronounced at the apex, gently repand (Fig. <xref ref-type="fig" rid="F6">6D</xref>). Synangia submedial-medial, 2.0 mm long × 0.9 mm wide, 16–24 locules per synangium (Fig. <xref ref-type="fig" rid="F5">5C</xref>), receptacle bearing short hairs.</p><fig id="F5" position="float" orientation="portrait"><object-id xmlns:xlink="http://www.w3.org/1999/xlink" content-type="doi" xlink:type="simple">10.3897/phytokeys.170.59471.figure5</object-id><object-id xmlns:xlink="http://www.w3.org/1999/xlink" content-type="arpha" xlink:type="simple">D324FE41-9259-535D-BE7B-B8F7DEF4B87F</object-id><object-id xmlns:xlink="http://www.w3.org/1999/xlink" content-type="doi" xlink:type="simple">10.3897/phytokeys.170.59471.figure5</object-id><label>Figure 5.</label><caption><p>Comparison of <italic><tp:taxon-name><tp:taxon-name-part taxon-name-part-type="genus" reg="Ptisana">Ptisana</tp:taxon-name-part> <tp:taxon-name-part taxon-name-part-type="species" reg="papuana">papuana</tp:taxon-name-part></tp:taxon-name></italic> (left column) and <italic><tp:taxon-name><tp:taxon-name-part taxon-name-part-type="genus" reg="Ptisana">Ptisana</tp:taxon-name-part> <tp:taxon-name-part taxon-name-part-type="species" reg="smithii">smithii</tp:taxon-name-part></tp:taxon-name></italic> (right column) <bold>A, B</bold> whole plants <italic><tp:taxon-name><tp:taxon-name-part taxon-name-part-type="genus" reg="Ptisana">Ptisana</tp:taxon-name-part> <tp:taxon-name-part taxon-name-part-type="species" reg="smithii">smithii</tp:taxon-name-part></tp:taxon-name></italic><bold>B</bold> showing its distinctively repand margins <bold>C, D</bold> fertile segments with mature synangia. <italic><tp:taxon-name><tp:taxon-name-part taxon-name-part-type="genus" reg="Ptisana">Ptisana</tp:taxon-name-part> <tp:taxon-name-part taxon-name-part-type="species" reg="papuana">papuana</tp:taxon-name-part></tp:taxon-name></italic> (left) has longer synangia that reach nearly the midpoint between the margin and the midrib, and conspicuously serrate margins <bold>E, F</bold> Pulvini, closeup.</p></caption><graphic xmlns:xlink="http://www.w3.org/1999/xlink" xlink:href="phytokeys-170-001-g005.jpg" position="float" orientation="portrait" xlink:type="simple" id="oo_485323.jpg"><uri content-type="original_file" xlink:type="simple">https://binary.pensoft.net/fig/485323</uri></graphic></fig></tp:treatment-sec><tp:treatment-sec sec-type="material" id="SECID0E5QAG"><title>Selected specimens examined.</title><p><bold>Solomon Islands. Kolombangara</bold>: Camp 3 to Mt. Veve, 1500–1790 m, 15 Oct 2013, <italic>C.-W. Chen, T.-C. Hsu &amp; M. Fanerii SITW04892</italic> (BSIP, TAIF [465293], TNM); <bold>Makira</bold>: Materato to Mt. Gasi, 910 m, 1 Jul 2015, <italic>C.-W. Chen, H.-C. Hung &amp; M. Fanerii SITW06913</italic> (BSIP, TAIF [482836], TNM); <bold>Rendova</bold>: Ughele Village, 700–1000 m, 26 Aug 2013, <italic>C.-W. Chen, T.-C. Hsu &amp; M. Fanerii SITW03385</italic> (BSIP, TAIF [448705], TNM); Ughele, Rendova Peak, 11 Sep 1991, <italic>D. Glenny 3234</italic> (BSIP [21770], W [P017133]). <bold>Papua New Guinea. Madang Province</bold>: Constantinhafen, 1887, <italic>M.U. Hollrung 613</italic> (BM); <bold>Manus Province</bold>: Manus Island, Falls of Lorengau River, Nov 1945, <italic>D.F. Grether &amp; W.H. Wagner Jr. 4130</italic> (UC [UC728759], US [1918547]); <bold>Milne Bay Province</bold>: Misima Island, Mt. Oia-Tau, 700 m, 27 Mar 1979, <italic>J.R. Croft 71409</italic> (US [3341352]).</p></tp:treatment-sec><tp:treatment-sec sec-type="habitat" id="SECID0E5RAG"><title>Habitat and distribution.</title><p>Montane forest, in gullies and on hillslopes. Altitude range: 810–1550 m. Uncommon. Solomon Islands (Kolombangara, Makira, Rendova); eastern Papua New Guinea, Misima and Manus Island.</p></tp:treatment-sec><tp:treatment-sec sec-type="Preliminary conservation assessment" id="SECID0EDSAG"><title>Preliminary conservation assessment.</title><p><italic><tp:taxon-name><tp:taxon-name-part taxon-name-part-type="genus" reg="Ptisana">Ptisana</tp:taxon-name-part> <tp:taxon-name-part taxon-name-part-type="species" reg="papuana">papuana</tp:taxon-name-part></tp:taxon-name></italic> is uncommon in the Solomon Islands, but its habitat is not currently under significant threat, and additional populations exist in Papua New Guinea. It is currently considered Least Concern (<abbrev xmlns:xlink="http://www.w3.org/1999/xlink" xlink:title="Least Concern" id="ABBRID0EVSAG" xlink:type="simple">LC</abbrev>) based on <xref ref-type="bibr" rid="B11">IUCN (2012)</xref>.</p></tp:treatment-sec><tp:treatment-sec sec-type="notes" id="SECID0E4SAG"><title>Note.</title><p>This species has been previously identified as both <italic><tp:taxon-name><tp:taxon-name-part taxon-name-part-type="genus" reg="Ptisana">Ptisana</tp:taxon-name-part> <tp:taxon-name-part taxon-name-part-type="species" reg="smithii">smithii</tp:taxon-name-part></tp:taxon-name></italic> (Mett. ex Kuhn) Murdock (type from Vanuatu) and <italic><tp:taxon-name><tp:taxon-name-part taxon-name-part-type="genus" reg="Marattia">Marattia</tp:taxon-name-part> <tp:taxon-name-part taxon-name-part-type="species" reg="andaiensis">andaiensis</tp:taxon-name-part></tp:taxon-name></italic> Alderw. (type from eastern Papua New Guinea). Molecular analysis confirms that this is not related to <italic><tp:taxon-name><tp:taxon-name-part taxon-name-part-type="genus" reg="Ptisana">P.</tp:taxon-name-part> <tp:taxon-name-part taxon-name-part-type="species" reg="smithii">smithii</tp:taxon-name-part></tp:taxon-name></italic> but is instead nested in the <tp:taxon-name>Sambucina</tp:taxon-name> clade (Fig. <xref ref-type="fig" rid="F2">2</xref>), with Malesia/New Guinea affinities. After comparison with the type specimen and the protologue of <italic><tp:taxon-name><tp:taxon-name-part taxon-name-part-type="genus" reg="Marattia">M.</tp:taxon-name-part> <tp:taxon-name-part taxon-name-part-type="species" reg="andaiensis">andaiensis</tp:taxon-name-part></tp:taxon-name></italic>, Solomon Islands material is a better match instead for <italic><tp:taxon-name><tp:taxon-name-part taxon-name-part-type="genus" reg="Marattia">Marattia</tp:taxon-name-part> <tp:taxon-name-part taxon-name-part-type="species" reg="papuana">papuana</tp:taxon-name-part></tp:taxon-name></italic> Alderw., described in the same publication (<xref ref-type="bibr" rid="B30">Van Alderwerelt Van Rosenbergh 1916</xref>). <italic><tp:taxon-name><tp:taxon-name-part taxon-name-part-type="genus" reg="Marattia">Marattia</tp:taxon-name-part> <tp:taxon-name-part taxon-name-part-type="species" reg="andaiensis">andaiensis</tp:taxon-name-part></tp:taxon-name></italic> is white spotted on the underside of the pinnules, has a frond that is broadest in the middle, with smaller, submarginal sori. The type collection of <italic><tp:taxon-name><tp:taxon-name-part taxon-name-part-type="genus" reg="Marattia">Marattia</tp:taxon-name-part> <tp:taxon-name-part taxon-name-part-type="species" reg="papuana">papuana</tp:taxon-name-part></tp:taxon-name></italic> was originally identified as <italic><tp:taxon-name><tp:taxon-name-part taxon-name-part-type="genus" reg="Marattia">Marattia</tp:taxon-name-part> <tp:taxon-name-part taxon-name-part-type="species" reg="smithii">smithii</tp:taxon-name-part></tp:taxon-name></italic>, a confusion echoed in the Solomon Islands.</p></tp:treatment-sec><tp:treatment-sec><!--Section generated to contain objects referenced in tp:taxon-treatment.--><fig id="F6" position="float" orientation="portrait"><object-id xmlns:xlink="http://www.w3.org/1999/xlink" content-type="doi" xlink:type="simple">10.3897/phytokeys.170.59471.figure6</object-id><object-id xmlns:xlink="http://www.w3.org/1999/xlink" content-type="arpha" xlink:type="simple">1679A779-243A-5329-919F-47354F513C4E</object-id><object-id xmlns:xlink="http://www.w3.org/1999/xlink" content-type="doi" xlink:type="simple">10.3897/phytokeys.170.59471.figure6</object-id><label>Figure 6.</label><caption><p>Comparison of venation and margins (<bold>A–E</bold>) and apices of ultimate segments (<bold>F, G</bold>) of the <italic><tp:taxon-name><tp:taxon-name-part taxon-name-part-type="genus" reg="Ptisana">Ptisana</tp:taxon-name-part></tp:taxon-name></italic> species in the Solomon Islands <bold>A, F</bold><italic><tp:taxon-name><tp:taxon-name-part taxon-name-part-type="genus" reg="Ptisana">P.</tp:taxon-name-part> <tp:taxon-name-part taxon-name-part-type="species" reg="ambulans">ambulans</tp:taxon-name-part></tp:taxon-name></italic><bold>B, G</bold><tp:taxon-name><tp:taxon-name-part taxon-name-part-type="genus" reg="Ptisana">P.</tp:taxon-name-part> <tp:taxon-name-part taxon-name-part-type="species" reg="decipiens">decipiens</tp:taxon-name-part> <tp:taxon-name-part taxon-name-part-type="infraspecific-rank">var.</tp:taxon-name-part> <tp:taxon-name-part taxon-name-part-type="variety" reg="decipiens">decipiens</tp:taxon-name-part></tp:taxon-name><bold>C, H</bold><tp:taxon-name><tp:taxon-name-part taxon-name-part-type="genus" reg="Ptisana">P.</tp:taxon-name-part> <tp:taxon-name-part taxon-name-part-type="species" reg="decipiens">decipiens</tp:taxon-name-part> <tp:taxon-name-part taxon-name-part-type="infraspecific-rank">var.</tp:taxon-name-part> <tp:taxon-name-part taxon-name-part-type="variety" reg="delicata">delicata</tp:taxon-name-part></tp:taxon-name><bold>D, I</bold><italic><tp:taxon-name><tp:taxon-name-part taxon-name-part-type="genus" reg="Ptisana">P.</tp:taxon-name-part> <tp:taxon-name-part taxon-name-part-type="species" reg="papuana">papuana</tp:taxon-name-part></tp:taxon-name></italic><bold>E, J</bold><italic><tp:taxon-name><tp:taxon-name-part taxon-name-part-type="genus" reg="Ptisana">P.</tp:taxon-name-part> <tp:taxon-name-part taxon-name-part-type="species" reg="smithii">smithii</tp:taxon-name-part></tp:taxon-name></italic>. Scale bars: 5 mm.</p></caption><graphic xmlns:xlink="http://www.w3.org/1999/xlink" xlink:href="phytokeys-170-001-g006.jpg" position="float" orientation="portrait" xlink:type="simple" id="oo_485324.jpg"><uri content-type="original_file" xlink:type="simple">https://binary.pensoft.net/fig/485324</uri></graphic></fig><fig id="F2" position="float" orientation="portrait"><object-id xmlns:xlink="http://www.w3.org/1999/xlink" content-type="doi" xlink:type="simple">10.3897/phytokeys.170.59471.figure2</object-id><object-id xmlns:xlink="http://www.w3.org/1999/xlink" content-type="arpha" xlink:type="simple">8E581596-5248-56B7-9F68-C46CC0208B55</object-id><object-id xmlns:xlink="http://www.w3.org/1999/xlink" content-type="doi" xlink:type="simple">10.3897/phytokeys.170.59471.figure2</object-id><label>Figure 2.</label><caption><p>Phylogeny of <italic><tp:taxon-name><tp:taxon-name-part taxon-name-part-type="genus" reg="Ptisana">Ptisana</tp:taxon-name-part></tp:taxon-name></italic> based on <italic>rps4–trnS</italic> and <italic>trnSGG</italic> plastid sequence data. Bayesian consensus tree, with branch support values (ML bootstrap support / Bayesian posterior probability); • = 100. The four species recognized in the Solomon Islands are marked by colored bars. Key clades discussed in text marked by arrows.</p></caption><graphic xmlns:xlink="http://www.w3.org/1999/xlink" xlink:href="phytokeys-170-001-g002.jpg" position="float" orientation="portrait" xlink:type="simple" id="oo_485320.jpg"><uri content-type="original_file" xlink:type="simple">https://binary.pensoft.net/fig/485320</uri></graphic></fig></tp:treatment-sec><ref-list><ref id="B11"><mixed-citation xmlns:xlink="http://www.w3.org/1999/xlink" xlink:type="simple"><institution xlink:type="simple">IUCN</institution> (<year>2012</year>) IUCN Red List Categories and Criteria, Version 3.1. 2<sup>nd</sup> edn. Prepared by the IUCN Species Survival Commission. IUCN, Gland, Switzerland and Cambridge. <ext-link xlink:type="simple" ext-link-type="uri" xlink:href="https://www.iucnredlist.org/">https://www.iucnredlist.org/</ext-link></mixed-citation></ref><ref id="B30"><mixed-citation xmlns:xlink="http://www.w3.org/1999/xlink" xlink:type="simple"><person-group><name name-style="western"><surname>Van Alderwerelt Van Rosenbergh</surname><given-names>CRWK</given-names></name></person-group> (<year>1916</year>) New or interesting Malayan ferns: 8. Bulletin du Jardin Botanique de Buitenzorg, sér. 2 23: 16–16. <ext-link xlink:type="simple" ext-link-type="uri" xlink:href="https://www.biodiversitylibrary.org/page/5195609">https://www.biodiversitylibrary.org/page/5195609</ext-link></mixed-citation></ref></ref-list></tp:taxon-treatment>
