# Supplementary material for: Affinities of the fern genus Ptisana (Marattiaceae) in the Solomon Islands, with descriptions of two new species
Source: PhytoKeys. 2020 Dec 10;170:1–23. doi: 10.3897/phytokeys.170.59471 (PMC7746669; doi:10.3897/phytokeys.170.59471)
Supplement: XML Treatment for Ptisana smithii [file phytokeys.170.59471-treatment5.xml]

<!DOCTYPE tp:taxon-treatment
  PUBLIC "-//TaxonX//DTD Taxonomic Treatment Publishing DTD v0 20100105//EN" "tax-treatment-NSO.dtd">
<tp:taxon-treatment xmlns:tp="http://www.plazi.org/taxpub"><tp:treatment-meta><kwd-group><label>Taxon classification</label><kwd><named-content xmlns:xlink="http://www.w3.org/1999/xlink" content-type="kingdom">Plantae</named-content></kwd><kwd><named-content xmlns:xlink="http://www.w3.org/1999/xlink" content-type="order">Marattiales</named-content></kwd><kwd><named-content xmlns:xlink="http://www.w3.org/1999/xlink" content-type="family">Marattiaceae</named-content></kwd></kwd-group><mixed-citation publication-type="journal"><person-group><name><surname>Murdock</surname><given-names>Andrew G.</given-names></name><name><surname>Chen</surname><given-names>Cheng-Wei</given-names></name><name><surname>Huang</surname><given-names>Yao-Moan</given-names></name><name><surname>Glenny</surname><given-names>David</given-names></name></person-group><article-title>Affinities of the fern genus <italic><tp:taxon-name><tp:taxon-name-part taxon-name-part-type="genus" reg="Ptisana">Ptisana</tp:taxon-name-part></tp:taxon-name></italic> (<tp:taxon-name><tp:taxon-name-part taxon-name-part-type="family">Marattiaceae</tp:taxon-name-part></tp:taxon-name>) in the Solomon Islands, with descriptions of two new species</article-title><source>PhytoKeys</source><day>10</day><month>12</month><year>2020</year><volume>170</volume><fpage>1</fpage><lpage>23</lpage><pub-id pub-id-type="doi">10.3897/phytokeys.170.59471</pub-id></mixed-citation></tp:treatment-meta><tp:nomenclature><tp:taxon-name><object-id xmlns:xlink="http://www.w3.org/1999/xlink" content-type="arpha" xlink:type="simple">3FD3A5B9-6200-5A86-810D-C522AF2210DE</object-id>
              
              <tp:taxon-name-part taxon-name-part-type="genus" reg="Ptisana">Ptisana</tp:taxon-name-part>
              <tp:taxon-name-part taxon-name-part-type="species" reg="smithii">smithii</tp:taxon-name-part>
            </tp:taxon-name><tp:taxon-authority>(Mett. ex Kuhn) Murdock</tp:taxon-authority><xref ref-type="fig" rid="F5">Figures 5B, D, F</xref><xref ref-type="fig" rid="F6">, 6E, J</xref><tp:nomenclature-citation-list><tp:nomenclature-citation><tp:taxon-name>
                  <tp:taxon-name-part taxon-name-part-type="genus" reg="Marattia">Marattia</tp:taxon-name-part> <tp:taxon-name-part taxon-name-part-type="species" reg="smithii">smithii</tp:taxon-name-part></tp:taxon-name><comment>Mett. ex Kuhn, Verh. K.K. Zool.-Bot. Ges. Wien 19: 584. 1869 (lectotype, designated by <xref ref-type="bibr" rid="B20">Murdock 2008b</xref>, pg. 748: Aneiteum, New Hebrides, Dec 1858, <italic>Herus 5</italic> (lectotype: P!; isolectotype: GH!).</comment></tp:nomenclature-citation></tp:nomenclature-citation-list></tp:nomenclature><tp:treatment-sec sec-type="description" id="SECID0E2XAG"><title>Description.</title><p>Fronds 2-pinnate, up to 2.5 m long. Stipe up to 1.2 m long, 2–4 cm diameter at the base, circular in cross-section, surface dark brown to blackish-green, lighter around lenticels, with lacerate rusty scales mixed with broader brown-black scales, base of stipe bearing dense broad brown scales. Fronds bearing 5–8 pairs of pinnae, opposite to subopposite and well-spaced on the rachis, with a single terminal pinna or forking dichotomously at the frond apex, the proximal pinnae somewhat reduced in size (Fig. <xref ref-type="fig" rid="F5">5B</xref>). Swollen pulvini present at the base of all segments, pulvini of primary division often with a dorsal ridge, smooth and with a lighter color on secondary divisions (Fig. <xref ref-type="fig" rid="F5">5F</xref>). Ultimate segments 15–20 cm long × 2–2.5 cm wide, narrowly oblong, base rounded but asymmetric, more cuneate acroscopically, apex acuminate (Fig. <xref ref-type="fig" rid="F6">6J</xref>). Laminae coriaceous, dark green above, pale below, with sparse tan scales along the veins and midrib abaxially. Leaf margin lightly serrate, often strongly repand. Veins simple, ca. 1.5 mm apart, rarely dividing once near the midrib, curving toward the apex on the marginal side of each synangium (Fig. <xref ref-type="fig" rid="F6">6E</xref>). Synangia submarginal, 2.0 mm long × 0.8 mm wide, 16–20 locules per synangium (Fig. <xref ref-type="fig" rid="F5">5D</xref>), receptacles bearing short hairs.</p><fig id="F6" position="float" orientation="portrait"><object-id xmlns:xlink="http://www.w3.org/1999/xlink" content-type="doi" xlink:type="simple">10.3897/phytokeys.170.59471.figure6</object-id><object-id xmlns:xlink="http://www.w3.org/1999/xlink" content-type="arpha" xlink:type="simple">1679A779-243A-5329-919F-47354F513C4E</object-id><object-id xmlns:xlink="http://www.w3.org/1999/xlink" content-type="doi" xlink:type="simple">10.3897/phytokeys.170.59471.figure6</object-id><label>Figure 6.</label><caption><p>Comparison of venation and margins (<bold>A–E</bold>) and apices of ultimate segments (<bold>F, G</bold>) of the <italic><tp:taxon-name><tp:taxon-name-part taxon-name-part-type="genus" reg="Ptisana">Ptisana</tp:taxon-name-part></tp:taxon-name></italic> species in the Solomon Islands <bold>A, F</bold><italic><tp:taxon-name><tp:taxon-name-part taxon-name-part-type="genus" reg="Ptisana">P.</tp:taxon-name-part> <tp:taxon-name-part taxon-name-part-type="species" reg="ambulans">ambulans</tp:taxon-name-part></tp:taxon-name></italic><bold>B, G</bold><tp:taxon-name><tp:taxon-name-part taxon-name-part-type="genus" reg="Ptisana">P.</tp:taxon-name-part> <tp:taxon-name-part taxon-name-part-type="species" reg="decipiens">decipiens</tp:taxon-name-part> <tp:taxon-name-part taxon-name-part-type="infraspecific-rank">var.</tp:taxon-name-part> <tp:taxon-name-part taxon-name-part-type="variety" reg="decipiens">decipiens</tp:taxon-name-part></tp:taxon-name><bold>C, H</bold><tp:taxon-name><tp:taxon-name-part taxon-name-part-type="genus" reg="Ptisana">P.</tp:taxon-name-part> <tp:taxon-name-part taxon-name-part-type="species" reg="decipiens">decipiens</tp:taxon-name-part> <tp:taxon-name-part taxon-name-part-type="infraspecific-rank">var.</tp:taxon-name-part> <tp:taxon-name-part taxon-name-part-type="variety" reg="delicata">delicata</tp:taxon-name-part></tp:taxon-name><bold>D, I</bold><italic><tp:taxon-name><tp:taxon-name-part taxon-name-part-type="genus" reg="Ptisana">P.</tp:taxon-name-part> <tp:taxon-name-part taxon-name-part-type="species" reg="papuana">papuana</tp:taxon-name-part></tp:taxon-name></italic><bold>E, J</bold><italic><tp:taxon-name><tp:taxon-name-part taxon-name-part-type="genus" reg="Ptisana">P.</tp:taxon-name-part> <tp:taxon-name-part taxon-name-part-type="species" reg="smithii">smithii</tp:taxon-name-part></tp:taxon-name></italic>. Scale bars: 5 mm.</p></caption><graphic xmlns:xlink="http://www.w3.org/1999/xlink" xlink:href="phytokeys-170-001-g006.jpg" position="float" orientation="portrait" xlink:type="simple" id="oo_485324.jpg"><uri content-type="original_file" xlink:type="simple">https://binary.pensoft.net/fig/485324</uri></graphic></fig></tp:treatment-sec><tp:treatment-sec sec-type="material" id="SECID0ET2AG"><title>Selected specimens examined.</title><p><bold>Solomon Islands. Vanikoro</bold>: Rain forest, 100 m, 1928, <italic>S.F. Kajewski 677</italic> (F, UC [UC422670, UC1007994], MICH [1177187], US [1916159]); Ngarabu camp, 120–600 m, 17 Jun 2016, <italic>C.-W. Chen &amp; T.-C. Hsu &amp; M. Fanerii SITW10574</italic> (BSIP, TAIF [498575, 520559], TNM); Airport to Uleule River, 20–250 m, 20 Jun 2016, <italic>C.-W. Chen &amp; T.-C. Hsu &amp; M. Fanerii SITW11037</italic> (BSIP, TAIF [498870, 498871, 498872, 498873, 498874], TNM). <bold>Vanuatu. Aneityum</bold>: Southeast, 200 m, 26 Jul 1971, M. Schmid 3905 (L). <bold>Fiji. Rewa Province</bold>: Suva city, I-Suva Forest Park, 17 Sep 2013, <italic>C.-W. Chen Wade3093</italic> (TAIF [439749, 439750, 439751, 439752]).</p></tp:treatment-sec><tp:treatment-sec sec-type="habitat" id="SECID0EH3AG"><title>Habitat and distribution.</title><p>Lowland forest, growing along streams and steep hillsides. Solomon Islands: Vanikoro, likely to be found on Nendo; Vanuatu; Fiji; Tonga; Samoa.</p></tp:treatment-sec><tp:treatment-sec sec-type="Preliminary conservation assessment" id="SECID0EM3AG"><title>Preliminary conservation assessment.</title><p><italic><tp:taxon-name><tp:taxon-name-part taxon-name-part-type="genus" reg="Ptisana">Ptisana</tp:taxon-name-part> <tp:taxon-name-part taxon-name-part-type="species" reg="smithii">smithii</tp:taxon-name-part></tp:taxon-name></italic> is only known from collections from Vanikoro in the Solomon Islands, but it is widespread in adjacent island groups. It is currently considered Least Concern (<abbrev xmlns:xlink="http://www.w3.org/1999/xlink" xlink:title="Least Concern" id="ABBRID0E53AG" xlink:type="simple">LC</abbrev>) based on <xref ref-type="bibr" rid="B11">IUCN (2012)</xref>.</p></tp:treatment-sec><tp:treatment-sec sec-type="notes" id="SECID0EG4AG"><title>Note.</title><p>The Santa Cruz group is the northern limit of the range of this species. The Salicina clade (Fig. <xref ref-type="fig" rid="F2">2</xref>), which includes <italic><tp:taxon-name><tp:taxon-name-part taxon-name-part-type="genus" reg="Ptisana">P.</tp:taxon-name-part> <tp:taxon-name-part taxon-name-part-type="species" reg="smithii">smithii</tp:taxon-name-part></tp:taxon-name></italic>, is in need of revision. There are clear sequence and morphological differences from archipelago to archipelago across the Pacific. The Fijian collection sequenced for this study had synangia that were more medial than those from the Solomon Islands. <xref ref-type="bibr" rid="B2">Brownlie (1977)</xref> described Fijian species as having alternate pinnae, but examination of collections and photographs shows that Fijian plants have opposite or subopposite pinnae as observed in the Solomon Islands. We are retaining the use of the name <italic><tp:taxon-name><tp:taxon-name-part taxon-name-part-type="genus" reg="Ptisana">P.</tp:taxon-name-part> <tp:taxon-name-part taxon-name-part-type="species" reg="smithii">smithii</tp:taxon-name-part></tp:taxon-name></italic> here because the morphology agrees so closely with collections from Vanuatu, the type locality, and we anticipate that future work will likely split <italic><tp:taxon-name><tp:taxon-name-part taxon-name-part-type="genus" reg="Ptisana">P.</tp:taxon-name-part> <tp:taxon-name-part taxon-name-part-type="species" reg="salicina">salicina</tp:taxon-name-part></tp:taxon-name></italic> into a number of geographically distinct taxa.</p></tp:treatment-sec><tp:treatment-sec><!--Section generated to contain objects referenced in tp:taxon-treatment.--><fig id="F5" position="float" orientation="portrait"><object-id xmlns:xlink="http://www.w3.org/1999/xlink" content-type="doi" xlink:type="simple">10.3897/phytokeys.170.59471.figure5</object-id><object-id xmlns:xlink="http://www.w3.org/1999/xlink" content-type="arpha" xlink:type="simple">D324FE41-9259-535D-BE7B-B8F7DEF4B87F</object-id><object-id xmlns:xlink="http://www.w3.org/1999/xlink" content-type="doi" xlink:type="simple">10.3897/phytokeys.170.59471.figure5</object-id><label>Figure 5.</label><caption><p>Comparison of <italic><tp:taxon-name><tp:taxon-name-part taxon-name-part-type="genus" reg="Ptisana">Ptisana</tp:taxon-name-part> <tp:taxon-name-part taxon-name-part-type="species" reg="papuana">papuana</tp:taxon-name-part></tp:taxon-name></italic> (left column) and <italic><tp:taxon-name><tp:taxon-name-part taxon-name-part-type="genus" reg="Ptisana">Ptisana</tp:taxon-name-part> <tp:taxon-name-part taxon-name-part-type="species" reg="smithii">smithii</tp:taxon-name-part></tp:taxon-name></italic> (right column) <bold>A, B</bold> whole plants <italic><tp:taxon-name><tp:taxon-name-part taxon-name-part-type="genus" reg="Ptisana">Ptisana</tp:taxon-name-part> <tp:taxon-name-part taxon-name-part-type="species" reg="smithii">smithii</tp:taxon-name-part></tp:taxon-name></italic><bold>B</bold> showing its distinctively repand margins <bold>C, D</bold> fertile segments with mature synangia. <italic><tp:taxon-name><tp:taxon-name-part taxon-name-part-type="genus" reg="Ptisana">Ptisana</tp:taxon-name-part> <tp:taxon-name-part taxon-name-part-type="species" reg="papuana">papuana</tp:taxon-name-part></tp:taxon-name></italic> (left) has longer synangia that reach nearly the midpoint between the margin and the midrib, and conspicuously serrate margins <bold>E, F</bold> Pulvini, closeup.</p></caption><graphic xmlns:xlink="http://www.w3.org/1999/xlink" xlink:href="phytokeys-170-001-g005.jpg" position="float" orientation="portrait" xlink:type="simple" id="oo_485323.jpg"><uri content-type="original_file" xlink:type="simple">https://binary.pensoft.net/fig/485323</uri></graphic></fig><fig id="F2" position="float" orientation="portrait"><object-id xmlns:xlink="http://www.w3.org/1999/xlink" content-type="doi" xlink:type="simple">10.3897/phytokeys.170.59471.figure2</object-id><object-id xmlns:xlink="http://www.w3.org/1999/xlink" content-type="arpha" xlink:type="simple">8E581596-5248-56B7-9F68-C46CC0208B55</object-id><object-id xmlns:xlink="http://www.w3.org/1999/xlink" content-type="doi" xlink:type="simple">10.3897/phytokeys.170.59471.figure2</object-id><label>Figure 2.</label><caption><p>Phylogeny of <italic><tp:taxon-name><tp:taxon-name-part taxon-name-part-type="genus" reg="Ptisana">Ptisana</tp:taxon-name-part></tp:taxon-name></italic> based on <italic>rps4–trnS</italic> and <italic>trnSGG</italic> plastid sequence data. Bayesian consensus tree, with branch support values (ML bootstrap support / Bayesian posterior probability); • = 100. The four species recognized in the Solomon Islands are marked by colored bars. Key clades discussed in text marked by arrows.</p></caption><graphic xmlns:xlink="http://www.w3.org/1999/xlink" xlink:href="phytokeys-170-001-g002.jpg" position="float" orientation="portrait" xlink:type="simple" id="oo_485320.jpg"><uri content-type="original_file" xlink:type="simple">https://binary.pensoft.net/fig/485320</uri></graphic></fig></tp:treatment-sec><ref-list><ref id="B20"><mixed-citation xmlns:xlink="http://www.w3.org/1999/xlink" xlink:type="simple"><person-group><name name-style="western"><surname>Murdock</surname><given-names>AG</given-names></name></person-group> (<year>2008b</year>) <article-title>A taxonomic revision of the eusporangiate fern family <tp:taxon-name><tp:taxon-name-part taxon-name-part-type="family">Marattiaceae</tp:taxon-name-part></tp:taxon-name>, with description of a new genus <italic><tp:taxon-name><tp:taxon-name-part taxon-name-part-type="genus">Ptisana</tp:taxon-name-part></tp:taxon-name></italic>.</article-title><source>Taxon</source><volume>57</volume>(<issue>3</issue>): <fpage>737</fpage>–<lpage>755</lpage>. <ext-link xlink:type="simple" ext-link-type="doi" xlink:href="10.1002/tax.573007">https://doi.org/10.1002/tax.573007</ext-link></mixed-citation></ref><ref id="B11"><mixed-citation xmlns:xlink="http://www.w3.org/1999/xlink" xlink:type="simple"><institution xlink:type="simple">IUCN</institution> (<year>2012</year>) IUCN Red List Categories and Criteria, Version 3.1. 2<sup>nd</sup> edn. Prepared by the IUCN Species Survival Commission. IUCN, Gland, Switzerland and Cambridge. <ext-link xlink:type="simple" ext-link-type="uri" xlink:href="https://www.iucnredlist.org/">https://www.iucnredlist.org/</ext-link></mixed-citation></ref><ref id="B2"><mixed-citation xmlns:xlink="http://www.w3.org/1999/xlink" xlink:type="simple"><person-group><name name-style="western"><surname>Brownlie</surname><given-names>G</given-names></name></person-group> (<year>1977</year>) The pteridophyte flora of Fiji. Cramer, Liechtenstein.</mixed-citation></ref></ref-list></tp:taxon-treatment>
